# Supplementary material for: Forest Type Shapes Soil Microbial Carbon Metabolism: A Metagenomic Study of Subtropical Forests on Lushan Mountain
Source: Microorganisms. 2026 Jan 17;14(1):220. doi: 10.3390/microorganisms14010220 (PMC12844230; doi:10.3390/microorganisms14010220)
Supplement: Supplementary file 1 [file microorganisms-14-00220-s001.zip]

Archive with 1 entries (1 files):
- microorganisms-4058037-supplementary.pdf
